# Supplementary material for: Experimental Comparison of the Reproductive Outcomes and Early Development of the Offspring of Rats Given Five Common Types of Drinking Water
Source: PLoS One. 2014 Oct 3;9(10):e108955. doi: 10.1371/journal.pone.0108955 (PMC4184831; doi:10.1371/journal.pone.0108955)
Supplement: Data S1 — All data underlying the findings described in this manuscript. (XLSX) [file pone.0108955.s001.xlsx]

## Sheet: water quality parameter
	water quanlity parameter
		TW	BPW	BMW	BNW	FTW	UNIT
	CODMN	1	0.5	0.6	0.6	0.6
	total coliforms	0	0	0	0	0	cfu/ml
	pH	7.57	6.8	6.8	7.55	7.72
	total numbers of colony	0	0	1	0	0	cfu/ml
	Free residual chlorine	0.05	--	--	--	0	mg/L
	Nitrite (nitrogen)	＜0.001	0.002	＜0.001	0.001	0.026	mg/L
	Nitrate (nitrogen)	1.2	＜0.5	＜0.5	0.5	0.8	mg/L
	Potassium	2.5	＜0.5	3.4	＜0.5	2.1	mg/L
	Sodium	12.4	0.1	0.1	0.1	17	mg/L
	Zinc	0.07	0.01	0.01	0.01	0.03	mg/L
	Copper	0.05	0.05	0.05	0.06	0.05	mg/L
	TDS	229	1.2	10.9	87.2	291	mg/L
	THCaCO3	200.3	0.8	2.3	69.6	202.4	mg/L
	Arsenic	0.01	＜0.01	＜0.01	＜0.01	＜0.01	mg/L
	Cadmium	＜0.001	＜0.001	＜0.001	＜0.001	＜0.001	mg/L
	Chromium	＜0.004	＜0.004	＜0.004	＜0.004	＜0.004	mg/L
	Lead	＜0.005	＜0.005	＜0.005	＜0.005	＜0.005	mg/L
	Mercury	0.0003	＜0.0001	0.0002	＜0.0001	0.0001	mg/L
	Selenium	＜0.001	＜0.001	＜0.001	＜0.001	＜0.001	mg/L
	Cyanide	＜0.001	＜0.001	＜0.001	＜0.001	＜0.001	mg/L
	Fluoride	0.2	＜0.1	＜0.1	＜0.1	0.2	mg/L
	Trichlormethane	0.029	0.021	0.033	0.015	＜0.001	mg/L
	Perchlormethane	＜0.0001	0.0013	0.0009	0.0011	＜0.0001	mg/L
	Volatile phenol	＜0.001	＜0.001	＜0.001	＜0.001	＜0.001	mg/L
	Color degree	3	3	3	3	3
	Turbidity	0.16	0.01	0.01	0.01	0.01	NTU
	Odor and taste	NONE	NONE	NONE	NONE	NONE
	Visible to the naked eye	NONE	NONE	NONE	NONE	NONE	mg/L
	Aluminum	＜0.10	＜0.10	＜0.10	＜0.10	＜0.10	mg/L
	Iron	0.13	＜0.01	＜0.01	＜0.01	＜0.01	mg/L
	Manganese	0.02	0.02	0.03	0.02	0.04	mg/L
	Chloride	16	2	5	5	34	mg/L
	Sulfate	48.2	4.4	3.8	7.8	52.6	mg/L

## Sheet: Mineral
	serum mineral level		calcium	magneium	phophrous	copper
	female	TW	2.49	1	1.81	58.6		serum zinc level
		TW	2.34	0.84	1.51	37		group	female	male
		TW	2.46	1.26	2.68	28.7		TW	1.27	1.28
		TW	2.38	1.05	2.13	31.8		TW	1.12	1.56
		TW	2.39	0.99	1.52	36.3		TW	1.09	1.59
		TW	2.69	1.09	2.65	32.6		TW	1.04	1.17
		TW	2.75	1.64	3.54	31.6		TW	1.19	1.23
		TW	2.43	1.24	2.65	32.2		TW	0.94	1.03
		TW	2.83	1.49	2.66	33.5		TW	1.13	1.25
		TW	2.48	1.1	1.98	32.2		TW	1.09	1.31
		TW	2.34	0.89	1.33	36.6		TW	0.99	1.34
		TW	2.28	0.97	2.03	25.4		TW	0.89	1.45
		TW	2.43	1.2	2.31	29.7		BPW	0.56	1.56
		TW	2.4	1.1	1.91	38.5		BPW	1	1.3
		TW	2.55	1.06	1.77	31		BPW	0.89	1.13
		BPW	2.41	1.16	1.93	22.5		BPW	1.07	1.42
		BPW	2.37	1.32	2.61	26.3		BPW	1.06	1.51
		BPW	2.26	1.16	1.66	35.4		BPW	1.02	1.31
		BPW	2.39	1.15	1.5	28.6		BPW	0.9	1.32
		BPW	2.45	1.16	2.22	28.3		BPW	0.84	1.29
		BPW	2.43	1.1	1.95	33.6		BPW	1	1.4
		BPW	2.41	1.07	1.43	24.1		BPW	1	1.84
		BPW	2.77	1.43	2.99	34.3		BMW	1	1.35
		BPW	2.77	1.39	2.6	35.5		BMW	1.04	1.19
		BPW	2.42	0.91	1.57	33.5		BMW	1.09	1.37
		BPW	2.36	1.12	2.13	28.8		BMW	0.91	1.09
		BPW	2.33	1.37	2.48	22		BMW	0.96	1.19
		BPW	2.32	1.11	2.11	34.3		BMW	1.11	1.01
		BPW	2.29	0.03	1.4	22.9		BMW	0.71	1.29
		BMW	2.44	1.28	2.39	44.3		BMW	0.91	1.01
		BMW	2.39	1.01	2.64	28.4		BMW	1	0.89
		BMW	2.39	1.01	2.06	22.6		BMW	1	1.07
		BMW	2.75	1.64	3.54	29.7		BNW	1.07	1.19
		BMW	2.76	1.62	3.52	21.8		BNW	0.95	1.25
		BMW	2.36	1.14	2.13	26		BNW	0.85	1.01
		BMW	2.78	1.47	3.17	35		BNW	0.89	1.03
		BMW	2.39	0.94	1.76	24		BNW	0.99	1.36
		BMW	2.43	1.07	1.89	32.1		BNW	1.03	1.41
		BMW	2.72	1.24	2.02	31.4		BNW	0.77	1.26
		BMW	2.34	1.1	2.22	33.2		BNW	0.94	1.16
		BMW	2.3	0.99	1.67	25.8		BNW	1.05	1.06
		BMW	2.44	1.08	1.71	38.6		BNW	1.04	1.37
		BMW	2.68	1.43	1.97	31.8		FTW	1.65	1.28
		BMW	2.36	1.04	1.89	31.1		FTW	1.64	1.11
		BMW	2.43	1.16	2.54	18.5		FTW	1.33	1.14
		BMW	2.43	1.02	2.22	19.1		FTW	2.27	1.1
		BNW	2.86	2.16	4.23	30.5		FTW	1.48	1.11
		BNW	2.43	1.17	2.68	24.8		FTW	1.4	1.1
		BNW	2.44	1.09	2	27		FTW	1.53	0.49
		BNW	2.36	1.08	1.37	29.6		FTW	2.48	1.29
		BNW	2.41	1.06	2.49	24.7		FTW	1.97	1.01
		BNW	2.33	1.04	1.66	29.2		FTW	1.39	1.15
		BNW	2.37	1.01	1.35	24.8
		BNW	2.37	1.05	1.62	21.6
		BNW	2.38	1.32	1.9	23.9
		BNW	2.4	1.1	1.49	22.8
		BNW	2.46	1.43	2.02	36.1
		BNW	2.4	1.35	1.81	25.7
		BNW	2.61	1.67	2.57	27.3
		BNW	2.81	1.37	2.54	31.4
		BNW	2.37	1.19	1.85	21
		BNW	2.33	1.12	2.4	20.7
		FTW	2.34	1.21	2.07	34.3
		FTW	2.44	1.05	1.75	35.3
		FTW	2.73	1.61	2.55	32.1
		FTW	2.41	1.16	2.16	36.6
		FTW	2.71	1.33	2.35	28.3
		FTW	2.94	1.84	2.74	34.9
		FTW	2.38	1.11	1.92	25.4
		FTW	2.45	1.18	1.57	27.2
		FTW	2.54	1.16	2.63	32.4
		FTW	2.31	1.12	1.81	21.3
		FTW	2.42	1.23	2.29	23.5
		FTW	2.43	1.17	2.11	24.3
		FTW	2.51	1.37	3.11	27.3
		FTW	2.31	1.02	2.02	25.8
		FTW	2.44	1.02	1.62	23.5
	male	TW	2.3	1.03	1.95	18.2
		TW	2.43	1.14	2.28	24.3
		TW	2.44	1.01	1.8	18.5
		TW	2.52	1.42	3.49	14.5
		TW	2.16	0.9	2.09	18.3
		TW	2.29	1.09	1.93	22.8
		TW	2.34	1.09	2.43	15
		TW	2.33	1.05	1.96	15.2
		TW	2.35	0.94	2.1	15.4
		TW	2.38	1.14	2.9	16.6
		TW	2.39	0.91	1.93	15.5
		TW	2.42	0.97	2.12	14.1
		TW	2.33	1.14	2.82	19.9
		TW	2.42	1.05	2.53	16.8
		TW	2.58	1.33	2.79	13.4
		BPW	2.39	1.09	2.5	15.2
		BPW	2.29	1.03	1.64	18.7
		BPW	2.27	1.01	2.32	16
		BPW	2.33	1.17	2.34	23.8
		BPW	2.51	1.46	3.67	17.5
		BPW	2.37	1.19	3.15	19.3
		BPW	2.27	1.19	2.57	17.9
		BPW	2.32	0.98	0.15	18.9
		BPW	2.4	1.09	2.18	20.2
		BPW	2.42	1.05	2.23	16.2
		BMW	2.39	0.89	2.2	23.4
		BMW	2.34	1.12	2.39	29.6
		BMW	2.44	1.08	1.92	15.8
		BMW	2.41	1.04	2.08	22.4
		BMW	2.4	1.13	2.36	22.8
		BMW	2.39	1.35	2.59	17
		BMW	2.34	1.14	2.73	18.1
		BMW	2.38	0.97	2.05	19.3
		BMW	2.36	1.26	3.22	15.7
		BMW	2.35	1.08	2.23	14.7
		BMW	2.31	1.06	2.23	15.6
		BMW	2.44	1.15	2.1	17.8
		BMW	2.47	0.98	1.85	17.2
		BMW	2.49	0.95	2.21	20.4
		BNW	2.41	1.25	2.56	21.9
		BNW	2.69	1.73	3.06	22.8
		BNW	2.22	0.87	2.07	14.8
		BNW	2.49	1.06	2.73	33.5
		BNW	2.3	1.1	2.36	20.1
		BNW	2.51	1.18	2.02	20.3
		BNW	2.5	1.24	2.53	21.8
		BNW	2.25	1.22	2.66	15.4
		BNW	2.53	1.46	3.68	20.2
		BNW	2.31	1.22	2.81	21.6
		BNW	2.25	0.98	1.98	17.7
		BNW	2.66	1.7	3.42	21.3
		BNW	2.41	1.24	2.64	17.8
		BNW	2.37	1.06	2.25	18.6
		FTW	2.41	1.2	2.38	21.9
		FTW	2.51	1.1	2.22	13.7
		FTW	2.38	0.89	1.89	16.5
		FTW	2.43	1.3	3.54	22.8
		FTW	2.36	0.94	2.09	23
		FTW	2.25	0.94	1.8	15.2
		FTW	2.29	1.17	2.17	18
		FTW	2.37	0.91	2.31	18.1
		FTW	2.3	1.03	2.66	15.5
		FTW	2.32	1.11	2.1	16.2

## Sheet: estradial and testosterone
	group	Estradial(pg/ml)		group	testerone(ng/ml)
	TW	615.76		TW	1.49
	TW	865.83		TW	1.41
	TW	1364.11		TW	2.03
	TW	1512.58		TW	1.04
	TW	1159.66		TW	1.16
	TW	766.3		TW	5.96
	TW	1126.43		TW	1.84
	TW	1221.7		TW	3.07
	TW	722.66		TW	0.14
	TW	803.46		TW	2
	TW	1067.91		TW	3.45
	TW	1247.93		TW	1.55
	TW	1766.46		TW	2.83
	TW	729.09		TW	1.05
	TW	1753.05		TW	1.91
	BPW	2233.34		BPW	2.58
	BPW	2434.87		BPW	1.64
	BPW	919.15		BPW	2.28
	BPW	1364.11		BPW	12.42
	BPW	1561.55		BPW	4.93
	BPW	429.56		BPW	1.61
	BPW	619.73		BPW	2.76
	BPW	1940.64		BPW	3.82
	BPW	1274.91		BPW	2.34
	BPW	765.73		BPW	0.21
	BPW	842.89		BPW	4.82
	BPW	904.91		BPW	7.34
	BPW	750.47		BMW	0.89
	BPW	841.6		BMW	1.21
	BMW	702.76		BMW	0.64
	BMW	909.86		BMW	0.94
	BMW	1419.32		BMW	4.1
	BMW	1148.13		BMW	2.88
	BMW	911.28		BMW	5.56
	BMW	614.89		BMW	9.43
	BMW	1543.12		BMW	2.07
	BMW	661.09		BMW	1.76
	BMW	783.14		BMW	1.44
	BMW	931.47		BMW	0.82
	BMW	725.33		BMW	0.62
	BMW	696.61		BMW	3.77
	BMW	1681.68		BMW	0.36
	BMW	1537.51		BNW	0.88
	BMW	859.86		BNW	0.15
	BNW	876.59		BNW	4.89
	BNW	1345.16		BNW	3.96
	BNW	1418.06		BNW	1.84
	BNW	1447.39		BNW	1.32
	BNW	1017.3		BNW	2.5
	BNW	1855.28		BNW	7.8
	BNW	707.93		BNW	11.63
	BNW	502.2		BNW	0.41
	BNW	732.87		BNW	0.8
	BNW	680.05		BNW	0.82
	BNW	521.92		FTW	2.25
	BNW	533.96		FTW	1.08
	BNW	2149.85		FTW	0.38
	BNW	936.61		FTW	0.92
	BNW	802.25		FTW	5.94
	FTW	1101.63		FTW	0.72
	FTW	970.49		FTW	1.02
	FTW	1999.19		FTW	0
	FTW	719.47		FTW	0.71
	FTW	1804.06		FTW	7.79
	FTW	1193.16		FTW	13.73
	FTW	628.19		FTW	0.71
	FTW	595.14		FTW	2.28
	FTW	826.33		FTW	6.54
	FTW	899.99		FTW	5.14
	FTW	853.94
	FTW	7155.72
	FTW	1063.57
	FTW	3821.98
	FTW	1733.19

## Sheet: survival rate
			the number of the survial pups
		group	PND0		PND4		PND4(recount)	PND7		PND14		PND21
			survive	death	survive	death		survive	death	survive	death	survive	death
		TW	326	5	260	66	182	182	0	182	0	181	1
		BPW	231	1	203	28	150	142	8	130	12	130	0
		BMW	378	0	331	47	236	235	1	229	6	228	1
		BNW	299	5	243	56	158	158	0	156	2	156	0
		FTW	259	1	239	20	167	167	0	167	0	167	0
		the behavioral development of pups(all the pups per litter reach the standard)
		group	TW		BPW		BMW		BNW		FTW
			reach	not reach	reach	not reach	reach	not reach	reach	not reach	reach	not reach
		Pinna detachment	22	1	14	3	23	7	13	7	17	4
		incisor eruption	14	9	8	7	17	10	12	7	12	6
		eye opening	21	2	16	1	29	1	16	4	16	5
		cliff avoidance	17	6	13	4	18	12	13	7	16	5
		surface righting	16	7	14	3	13	17	10	10	10	11

## Sheet: MEMORY AND LEARNING
	LEARNING AND MEMORY
			STUDY PERIOD(second)
	GROUP	no.	DAY1	DAY 2	DAY3	DAY4	DAY5	THE NUMBER OF GOAL CROSSING	Time ratio	Distance ratio	the latency to find the platform	Swimming velocity(m/s)
	TW	1	89.87	73.24	89.94	52.93	52.89	1	0.18	0.18	45.68	7.73
	TW	2	89.99	46.16	29.6	15.93	13.47	7	0.41	0.41	5.73	12.33
	TW	3	79.56	40.06	41.74	36.31	32.54	2	0.26	0.26	21.02	9.64
	TW	4	90	83.4	69.83	72.72	43.44	2	0.24	0.24	9.38	9.69
	TW	5	89.99	80.49	37.26	32.84	15.07	7	0.32	0.32	8.35	10.37
	TW	6	90	19.38	32.28	16.68	20.66	5	0.34	0.34	5.04	11.99
	TW	7	61.15	38.82	33.44	22.69	23.39	4	0.4	0.4	13.17	8.4
	TW	8	89.95	44.88	59.77	25.12	22.96	3	0.24	0.24	12.6	9.73
	TW	9	90	35.91	52.62	26.6	36.49	2	0.24	0.24	13.19	12.04
	TW	10	90	50.54	35.47	43.2	15.22	6	0.46	0.46	11.87	12.77
	BPW	1	47.74	53.5	41.73	36.75	51.04	0	0.08	0.08	18.83	7.38
	BPW	2	89.9	46.76	40.71	12.7	19.48	7	0.37	0.37	9.46	9.03
	BPW	3	82.32	22.16	5.9	7.35	8.65	10	0.38	0.38	6.72	10.16
	BPW	4	51.68	31.72	25.51	12.34	27.31	3	0.24	0.24	4.4	12.32
	BPW	5	89.91	35.99	10.56	21.48	11.38	3	0.24	0.24	9.09	11.85
	BPW	6	89.98	38.36	44.55	16.33	9.22	3	0.33	0.33	12.61	10.34
	BPW	7	79.05	43.34	31.2	12.54	10.49	5	0.3	0.3	6.75	10.19
	BPW	8	89.94	34.25	21.75	33.74	33.15	5	0.36	0.36	8.16	11.01
	BPW	9	89.88	38.05	10.99	17.94	29.05	7	0.4	0.4	13.41	8.74
	BPW	10	80.54	33.35	22.44	24.05	17.36	9	0.4	0.4	8.42	10.2
	BMW	1	77.37	16.06	55.96	45.47	21.27	4	0.27	0.27	7.14	9.81
	BMW	2	48.85	65.8	66.23	50.3	37.93	5	0.33	0.33	7	14.06
	BMW	3	48.46	32.67	11.86	9.34	4.13	10	0.39	0.39	3.78	14.53
	BMW	4	35.82	35.83	38.78	15.89	10.57	2	0.24	0.24	2.58	11.11
	BMW	5	89.91	68.75	21.25	19.02	15.83	5	0.39	0.39	10.55	11.14
	BMW	6	57.24	34.96	17.91	13.28	11.5	6	0.37	0.37	10.29	10.14
	BMW	7	43.13	30.77	29.3	32.11	24.71	8	0.37	0.37	9.92	12.39
	BMW	8	55.02	46.23	27.03	5.98	10.31	9	0.32	0.32	4.56	12.12
	BMW	9	36.12	32.87	26.24	26.7	23.87	7	0.43	0.43	8.84	11.6
	BMW	10	89.21	72.89	51.38	52.61	21.37	7	0.5	0.5	10.15	8.48
	BNW	1	55.4	70.29	21.2	27.3	9.32	6	0.31	0.31	9.91	12.57
	BNW	2	89.93	25.61	28.47	9.65	16.28	8	0.36	0.36	7.01	11.16
	BNW	3	66.94	45.13	10.24	8.05	26.48	4	0.22	0.22	10.59	8.28
	BNW	4	57.72	29.16	25.71	11.13	21.32	4	0.28	0.28	7.23	13.92
	BNW	5	89.91	53.04	20.83	52.6	56.46	3	0.38	0.38	19.03	12.05
	BNW	6	89.94	21.18	8.27	7.43	32.34	9	0.41	0.41	4.5	12.44
	BNW	7	69.01	32.26	32.38	20.56	14.24	13	0.55	0.55	5.86	12.78
	BNW	8	57.1	45.23	25.91	5.35	8.14	5	0.32	0.32	6.15	12.36
	BNW	9	49.87	16.27	11.13	8.21	3.63	8	0.39	0.39	3.81	12.38
	BNW	10	89.99	68	51.28	33.5	6.22	7	0.46	0.46	8.2	8.27
	FTW	1	76.73	25.45	6.84	22.81	28.23	11	0.47	0.47	10.65	10.94
	FTW	2	48.91	38.07	24.41	11.54	9.94	11	0.54	0.54	4.65	8.73
	FTW	3	50.25	32.73	11.78	26.75	32.67	5	0.33	0.33	4.45	9.22
	FTW	4	78.23	35.52	36.06	15.04	15.73	10	0.46	0.46	13.46	11.14
	FTW	5	36.35	23.48	15.97	12.37	9.06	7	0.31	0.31	6.83	11.8
	FTW	6	84.44	63.96	26.15	18.69	9.27	4	0.26	0.26	10.57	9.67
	FTW	7	85.18	59.04	44.79	19.03	8.19	8	0.34	0.34	6.01	9.91
	FTW	8	38.39	32.45	53.71	23.49	20.74	6	0.42	0.42	8.76	11.65
	FTW	9	64.95	24.32	18.55	13.68	20.7	10	0.37	0.37	3.86	14.08
	FTW	10	47.01	45.37	16.46	23.38	16.25	8	0.32	0.32	15.08	9.44

## Sheet:  pups bodyweight
			group							group	femal NO.	pups number per litter						PUPS BODY WEIGHT(g)
			1	1	22	14						female	male	total	death				PND0					PND4				PND7				PND14				PND14
			1	0	1	9			1	TW	1	7	5	12					GROUP	NO.	LITER WEIGHT			GROUP	NO.	LITER WEIGHT		GROUP	NO.	LITER WEIGHT		GROUP	NO.	LITER WEIGHT		GROUP	NO.	LITER WEIGHT
			2	1	14	8			2	TW	6	4	8	12	2				K1	45	78			K1	45	127		K1	67	95		K1	67	175		K1	67	257
			2	0	3	7			3	TW	8	6	5	11					K1	67	83			K1	67	78		K1	45	133		K1	45	199		K1	45	277
			3	1	23	17			4	TW	10	4	2	6	1				K1	63	80			K1	63	128		K1	63	122		K1	63	215		K1	63	355
			3	0	7	10			5	TW	14	5	7	12					K1	77	76			K1	77	129		K1	77	110		K1	77	190		K1	77	314
			4	1	13	12			6	TW	15	5	3	8					K1	78	79			K1	78	123		K1	78	115		K1	78	191		K1	78	315
			4	0	7	7			7	TW	17								K1	38	69			K1	38	108		K1	38	135		K1	38	240		K1	38	396
			5	1	17	12			8	TW	18	7	7	14					K1	2	67			K1	2	100		K1	2	125		K1	2	217		K1	2	358
			5	0	4	6			9	TW	21	6	8	14					K1	57	88			K1	57	124		K1	57	123		K1	57	230		K1	57	380
									10	TW	24	10	2	12					K1	84	86			K1	84	124		K1	84	125		K1	84	221		K1	84	365
									11	TW	26	5	5	10					K1	7	85			K1	7	104		K1	7	117		K1	7	226		K1	7	373
									12	TW	32	8	5	13					K1	139	59			K1	139	99		K1	139	135		K1	139	215		K1	139	355
									13	TW	40	10	4	14					K1	25	90			K1	25	134		K1	25	123		K1	25	230		K1	25	379
									14	TW	41	4	4	8	1				K1	187	89			K1	187	125		K1	187	121		K1	187	226		K1	187	373
									15	TW	43	7	2	9					K1	188	81			K1	188	118		K1	188	119		K1	188	201		K1	188	332
									16	TW	55	7	7	14					K1	197	72			K1	197	101		K1	197	98		K1	197	166		K1	197	257
									17	TW	66	4	2	6					K1	152	93			K1	152	148		K1	152	123		K1	152	227		K1	152	373
									18	TW	71	9	2	11					K1	119	32			K1	122	103		K1	122	113		K1	122	195		K1	122	320
									19	TW	79	8	8	16					K1	122	80			K1	150	99		K1	150	113		K1	150	221		K1	150	365
									20	TW	82	7	5	12					K1	150	74			K1	160	119		K1	160	119		K1	160	219		K1	160	360
									21	TW	85	9	6	15					K1	160	79			K1	180	92		K1	180	110		K1	180	181		K1	180	0
									22	TW	91	6	8	14					K1	180	61			K1	172	118		K1	172	87		K1	172	144		K1	172	0
									23	TW	94	7	3	10	1				K1	172	87			M	36	0		M	36	107		M	36	204		M	36	302
									24	TW	107	5	5	10					M	36	79			M	48	104		M	130	84		M	130	138		M	130	589
									25	TW	112	8	4	12					M	48	66			M	121	77		M	48	134		M	48	181		M	48	273
									26	TW	138	8	4	12					M	121	73			M	130	56		M	121	97		M	121	184		M	121	300
									27	TW	147	0	1	1					M	130	79			M	20	135		M	20	135		M	20	231		M	20	283
									28	TW	162	3	8	11					M	96	85			M	74	109		M	13	122		M	13	222		M	13	366
									29	TW	168	11	7	18					M	20	86			M	13	131		M	42	112		M	42	220		M	42	363
									30	TW	195	9	5	14					M	13	69			M	42	72		M	136	122		M	136	236		M	136	390
									1	BPW	5								M	42	75			M	102	44		M	143	117		M	143	198		M	143	327
									2	BPW	25	5	5	10	1				M	102	68			M	136	128		M	3	96		M	3	148		M	3	244
									3	BPW	33								M	136	79			M	143	111		M	164	130		M	164	218		M	164	360
									4	BPW	34								M	143	71			M	3	102		M	54	121		M	54	229		M	54	378
									5	BPW	35	7	3	10					M	3	75			M	164	138		M	49	111		M	49	195		M	49	321
									6	BPW	46	5	7	12					M	164	82			M	54	137		M	29	124		M	29	189		M	29	306
									7	BPW	53								M	54	91			M	49	120		M	87	115		M	87	184		M	87	288
									8	BPW	56	5	5	10					M	49	84			M	29	104		M	52	129		M	52	245		M	52	392
									9	BPW	58								M	29	58			M	87	80		M	185	122		M	185	220		M	185	361
									10	BPW	62								M	87	43			M	52	136		M	171	115		M	171	203		M	171	329
									11	BPW	64	4	6	10					M	52	89			M	185	129		M	9	114		M	9	229		M	9	372
									12	BPW	69	6	6	12					M	185	87			M	171	129		M	19	113		M	19	198		M	19	310
									13	BPW	86	7	9	16					M	171	79			M	9	130		M	156	105		M	156	194		M	156	336
									14	BPW	88								M	9	89			M	19	104		M	166	120		M	166	201		M	166	312
									15	BPW	93	7	6	13					M	19	79			M	156	104		M	28	103		M	28	218		M	28	302
									16	BPW	110	9	7	16					M	156	95			M	166	119		M	50	107		M	50	253		M	50	331
									17	BPW	111	6	6	12					M	166	85			M	28	139		M	182	84		M	182	157		M	182	272
									18	BPW	113	1	9	10					M	28	89			M	50	132		M	15	122		M	15	219		M	15	356
									19	BPW	116	8	4	12					M	50	92			M	182	66		M	61	115		M	61	189
									20	BPW	117	9	2	11					M	182	67			M	15	109		M	193	98		M	193	162
									21	BPW	118								M	15	69			M	61	136		M	157	124		M	157	167
									22	BPW	124								M	61	90			M	193	44		M	95	119		M	95	196
									23	BPW	141	7	7	14					M	193	66			M	157	127				0
									24	BPW	149	11	5	16					M	157	87			M	95	136		N	16	135		N	16	192		N	16	317
									25	BPW	153								M	95	82							N	47	122		N	47	210		N	47	347
									26	BPW	155								N	16	72			N	16	113		N	101	147		N	101	252		N	101	416
									27	BPW	161	3	9	12					N	47	93			N	47	115		N	100	140		N	100	228		N	100	377
									28	BPW	178	4	9	13					N	101	91			N	101	147		N	22	115		N	22	210		N	22	347
									29	BPW	190	5	5	10					N	97	77			N	97	41		N	31	123		N	31	206		N	31	340
									30	BPW	196	6	7	13	1				N	100	86			N	100	126		N	76	123		N	76	219		N	76	362
										BMW	3	7	5	12					N	22	85			N	22	133		N	104	100		N	104	183		N	104	286
										BMW	9	5	11	16					N	31	80			N	31	106		N	115	115		N	115	210		N	115	335
										BMW	13	5	6	11					N	76	80			N	76	110		N	179	113		N	179	190		N	179	312
										BMW	19	8	6	14					N	104	75			N	104	113		N	37	136		N	37	227		N	37	297
										BMW	20	8	5	13					N	115	69			N	115	101		N	169	112		N	169	172		N	169	298
										BMW	28	7	6	13					N	179	82			N	179	112		N	123	105		N	123	219		N	123	340
										BMW	29	5	4	9					N	37	93			N	37	144		N	165	112		N	165	221		N	165	363
										BMW	36	10	4	14					N	169	92			N	169	117		N	109	129		N	109	241		N	109	377
										BMW	42	6	9	15					N	92	63			N	81	16		N	173	109		N	173	180
										BMW	48	9	2	11					N	81	56			N	123	130		N	181	108		N	181	180
										BMW	49	6	6	12					N	123	87			N	165	137		N	170	112		N	170	185
										BMW	50	6	8	14					N	165	86			N	109	113		N	151	124		N	151	204
										BMW	52	4	9	13					N	109	70			N	173	107		N	144	83		N	144	137
										BMW	54	9	5	14					N	173	64			N	181	135				0				0
										BMW	61	10	4	14					N	181	97			N	170	94		P	46	136		P	46	218		P	46	243
										BMW	87	4	2	6					N	170	93			N	151	119		P	56	126		P	56	214		P	56	353
										BMW	95	4	7	11					N	151	73			N	144	58		P	190	126		P	190	200		P	190	330
										BMW	121	6	8	14					N	144	100							P	141	118		P	141	193		P	141	318
										BMW	130	9	6	15					P	46	78			P	46	109		P	64	130		P	64	205		P	64	339
										BMW	136	5	8	13					P	56	70			P	56	109		P	110	86		P	110	0		P	110	0
										BMW	143	4	7	11					P	190	62			P	190	106		P	86	126		P	86	202		P	86	339
										BMW	156	10	6	16					P	141	89			P	141	127		P	116	105		P	116	174		P	116	267
										BMW	157	9	4	13					P	64	75			P	64	114		P	117	128		P	117	234		P	117	375
										BMW	159	4	7	11					P	110	96			P	110	125		P	93	115		P	93	234		P	93	366
										BMW	164	5	7	12					P	86	91			P	86	124		P	113	93		P	113	219		P	113	268
										BMW	166	5	8	13					P	116	71			P	116	87		P	149	88		P	149	201		P	149	321
										BMW	171	4	9	13					P	117	64			P	117	90		P	161	96		P	161	185		P	161	304
										BMW	182	5	7	12					P	93	88			P	93	139		P	25	135		P	25	246		P	25	394
										BMW	185	3	10	13					P	113	57			P	113	94		P	196	112		P	196	185		P	196	0
										BMW	193	7	3	10					P	149	103			P	149	137		P	35	86		P	35	142		P	35	0
										BNW	16	5	6	11					P	161	79			P	161	89		P	178	119		P	178	197		P	178	0
										BNW	22	7	7	14					P	25	64			P	25	103		P	69	127		P	69	210		P	69	0
										BNW	23								P	32	82			P	32	121				0								0
										BNW	31	9	4	13					P	111	63			P	111	0		T	1	136		T	18	185		T	18	278
										BNW	37	6	8	14					P	196	64			P	196	85		T	6	121		T	15	214		T	15	238
										BNW	47	5	10	15					P	35	63			P	35	53		T	14	123		T	71	230		T	71	263
										BNW	65								P	178	62			P	178	82		T	15	134		T	55	221		T	55	365
										BNW	75								P	69	79			P	69	118		T	18	114		T	112	207		T	112	342
										BNW	76	4	8	12					T	18	78			T	1	136		T	21	96		T	26	210		T	26	346
										BNW	81	5	8	13					T	24	69			T	32	0		T	26	119		T	1	229		T	1	366
										BNW	90								T	15	54			T	6	107		T	32	109		T	14	204		T	14	335
										BNW	92	5	6	11					T	71	71			T	10	73		T	40	128		T	40	255		T	40	333
										BNW	97	11	3	14					T	66	30			T	14	109		T	41	110		T	85	220		T	85	382
										BNW	100	6	5	11					T	8	63			T	15	80		T	55	123		T	107	207		T	107	322
										BNW	101	10	4	14					T	55	86			T	18	112		T	71	134		T	195	210		T	195	342
										BNW	104	3	11	14					T	112	74			T	21	84		T	79	118		T	168	214		T	168	334
										BNW	109	6	6	12	1				T	26	72			T	24	38		T	82	129		T	162	229		T	162	382
										BNW	115	7	4	11					T	1	84			T	26	106		T	85	111		T	138	165		T	138	253
										BNW	123	4	9	13					T	14	78			T	40	142		T	91	112		T	21	195		T	21	316
										BNW	131								T	40	96			T	41	82		T	94	127		T	6	218		T	6	334
										BNW	144	8	9	17					T	85	92			T	55	123		T	107	130		T	41	189
										BNW	151	7	5	12					T	107	69			T	66	56		T	112	111		T	32	180
										BNW	165	9	4	13					T	195	84			T	71	115		T	138	98		T	91	215
										BNW	169	5	9	14					T	168	100			T	79	144		T	162	129		T	82	213
										BNW	170	8	7	15					T	162	77			T	82	140		T	168	110		T	79	195
										BNW	173	6	4	10	1				T	138	80			T	85	107		T	195	116		T	94	210
										BNW	179	8	5	13					T	21	74			T	91	83
										BNW	181	9	5	14					T	6	80			T	94	108
										BNW	194	2	2	4	3				T	41	56			T	107	118
										FTW	2	7	3	10					T	10	44			T	112	90
										FTW	7	8	5	13					T	91	69			T	138	88
										FTW	135	8	4	12					T	82	89			T	162	121
										FTW	38	7	3	10					T	79	99			T	168	132
										FTW	45	4	8	12					T	94	62			T	195	127
										FTW	51
										FTW	57	9	4	13
										FTW	63	4	6	10
										FTW	67	5	8	13
										FTW	77	8	4	12
										FTW	78	10	3	13
										FTW	83
										FTW	84	8	6	14
										FTW	98
										FTW	119	2	2	4
										FTW	122	6	7	13
										FTW	125
										FTW	133
										FTW	134
										FTW	139	5	2	7
										FTW	145
										FTW	150	4	8	12
										FTW	152	6	8	14
										FTW	160	5	7	12
										FTW	172	11	6	17
										FTW	180	3	7	10	1
										FTW	186
										FTW	187	8	7	15
										FTW	188	7	6	13
										FTW	197	6	5	11

## Sheet: parental body weight
bidy wught(g)
No.	group	week 0	week 1	week 2	week 3	week 4	week 5	week 6	week 7	week 8	week 9	week 10	week 11
1	TW	84	134	172	194	219	241	248	257	265	272	280	275
4	TW	94	139	171	185	222	255	249	264	271	271	280	288
6	TW	78	120	151	163	189	211	235	244	253	257	254	265
8	TW	82	123	147	182	205	225	240	255	263	267	288	290
10	TW	87	133	154	183	204	222	235	244	253	257	254	265
14	TW	63	105	134	162	186	206	207	224	240	244	244	256
15	TW	75	113	150	177	210	239	244	266	267	275	284	288
18	TW	93	124	146	168	188	204	217	230	227	228	230	235
21	TW	91	130	151	173	192	207	227	236	241	248	257	260
24	TW	90	142	165	183	203	220	228	249	256	259	266	268
26	TW	86	134	165	179	199	215	222	226	242	249	252	249
32	TW	74	129	168	200	219	234	242	259	271	278	280	292
40	TW	83	129	162	194	220	243	242	267	274	276	281	297
41	TW	76	120	147	160	177	191	202	213	209	223	230	236
43	TW	75	123	148	164	192	216	227	240	249	255	262	268
55	TW	67	114	142	163	182	197	202	218	212	220	232	233
70	TW	54	90	121	144	173	199	208	232	238	246	258	267
71	TW	69	111	139	165	185	201	204	221	226	229	231	240
79	TW	71	116	146	177	207	233	246	256	272	277	287	286
82	TW	78	129	162	189	214	235	252	256	266	273	278	286
85	TW	78	130	160	190	211	228	231	253	256	263	268	280
94	TW	73	114	135	160	185	206	210	223	231	242	250	257
103	TW	71	113	152	181	209	234	226	225	237	248	258	267
107	TW	79	126	155	182	204	223	208	238	230	236	246	244
112	TW	84	118	143	158	180	199	208	238	230	236	246	244
128	TW	81	116	143	168	188	205	212	230	234	241	246	248
162	TW	98	148	157	169	182	191	200	213	224	222	234	243
163	TW	88	132	153	166	183	197	204	225	227	227	227	240
168	TW	87	135	154	182	204	223	240	258	262	261	274	283
195	TW	91	132	161	183	194	202	212	229	231	228	246	251
5	BPW	83	123	149	169	190	207	191	214	220	230	242	254
25	BPW	85	123	148	176	200	221	238	258	266	278	282	291
30	BPW	92	128	147	171	182	189	238	258	266	278	282	291
33	BPW	73	120	147	169	187	201	207	222	235	237	250	256
34	BPW	63	99	125	152	182	209	220	240	248	258	263	262
35	BPW	75	110	135	149	170	187	194	212	218	231	236	235
46	BPW	79	122	148	186	208	226	207	222	231	239	257	264
53	BPW	95	153	173	200	220	236	205	218	225	230	233	237
56	BPW	72	106	125	152	177	198	207	222	231	239	257	264
58	BPW	88	120	145	165	185	202	205	218	225	230	233	237
62	BPW	78	127	156	182	211	237	252	266	274	284	288	288
64	BPW	79	125	145	173	187	197	205	223	220	228	237	240
69	BPW	71	122	149	175	195	211	223	230	240	243	268	262
86	BPW	62	109	138	164	180	193	209	225	235	236	250	258
88	BPW	76	121	148	170	195	217	224	240	244	257	260	272
93	BPW	65	103	134	165	198	228	242	262	273	286	302	305
110	BPW	73	113	142	163	188	209	220	235	248	259	264	270
111	BPW	77	119	137	156	174	189	193	211	216	224	233	236
113	BPW	87	131	154	175	188	198	200	212	219	227	227	226
116	BPW	79	116	134	155	169	179	237	240	248	269	262	250
117	BPW	91	144	173	198	217	232	243	256	263	258	259	268
118	BPW	83	129	160	195	220	241	253	269	278	294	300	291
141	BPW	80	122	144	163	181	196	252	266	274	284	288	288
149	BPW	81	134	159	176	196	213	229	244	251	254	268	268
153	BPW	93	137	162	177	196	211	215	232	240	250	254	253
161	BPW	80	122	152	153	179	202	225	242	250	258	268	274
176	BPW	74	114	133	159	178	194	210	228	228	240	0	0
178	BPW	88	128	154	172	192	208	214	220	227	228	237	238
190	BPW	85	123	149	172	199	223	230	240	250	261	264	274
196	BPW	88	126	154	182	202	218	223	241	249	254	252	263
3	BMW	91	130	153	166	187	204	214	226	230	235	240	252
9	BMW	86	124	150	174	192	206	205	219	291	298	302	315
13	BMW	78	115	144	169	186	199	207	223	222	233	238	240
19	BMW	71	112	136	164	181	194	205	219	291	298	302	315
20	BMW	72	119	150	181	204	224	231	249	259	263	266	276
28	BMW	88	139	167	190	218	243	252	271	243	253	254	265
29	BMW	93	137	158	173	199	222	226	237	266	275	283	280
36	BMW	69	103	129	152	176	197	215	234	247	257	266	270
42	BMW	75	124	149	179	205	227	243	250	265	271	273	269
48	BMW	87	137	171	202	222	239	250	269	272	283	288	290
49	BMW	82	122	145	165	185	202	220	216	232	238	245	240
50	BMW	65	110	139	173	203	230	243	260	264	271	279	283
52	BMW	100	142	173	198	220	238	244	259	257	265	260	271
54	BMW	74	121	151	181	204	224	245	258	264	272	278	279
61	BMW	68	111	143	177	199	218	244	259	257	265	260	271
87	BMW	70	102	126	143	172	198	227	239	250	262	274	280
95	BMW	74	126	161	190	215	237	248	254	269	281	283	296
96	BMW	72	121	156	181	201	217	232	248	252	262	275	283
102	BMW	62	100	122	148	178	204	226	242	250	257	262	270
121	BMW	90	132	151	168	183	194	198	207	217	220	223	233
129	BMW	80	122	148	179	203	224	214	224	237	245	250	267
130	BMW	76	116	142	168	188	204	214	224	237	245	250	267
157	BMW	91	131	157	177	198	215	218	229	239	236	270	276
159	BMW	82	122	133	146	166	182	186	203	207	220	227	228
166	BMW	79	122	151	185	204	219	234	252	257	266	268	273
171	BMW	84	129	157	190	208	222	228	247	189	198	198	205
182	BMW	77	113	127	145	156	163	174	185	245	250	253	254
184	BMW	95	131	157	171	186	197	215	224	227	231	230	233
185	BMW	83	130	149	179	192	201	212	228	254	262	277	283
193	BMW	78	113	125	139	153	163	167	175	185	189	188	196
16	BNW	69	108	134	151	167	179	188	204	213	214	227	230
22	BNW	107	155	186	205	228	247	259	275	277	289	290	295
37	BNW	72	116	152	184	208	228	242	259	255	269	268	282
65	BNW	59	92	118	142	166	187	203	218	224	228	244	245
75	BNW	78	113	140	157	171	182	189	205	203	210	216	224
76	BNW	69	112	145	171	187	200	213	228	240	247	259	273
23	BNW	87	130	157	178	194	207	223	240	241	251	239	240
31	BNW	71	110	138	164	189	210	218	233	245	244	255	249
47	BNW	93	122	149	160	183	202	214	230	236	237	239	250
90	BNW	74	109	130	140	161	178	194	201	208	211	218	215
97	BNW	74	127	157	183	204	221	242	248	258	269	276	288
101	BNW	76	126	158	191	210	225	236	258	263	267	275	278
92	BNW	66	105	134	158	182	202	222	230	241	248	257	259
100	BNW	70	113	148	179	203	224	239	258	269	276	277	290
104	BNW	64	103	132	155	180	202	209	214	225	240	237	249
109	BNW	75	112	135	164	187	206	222	233	239	248	259	261
115	BNW	82	136	164	183	203	219	224	232	237	242	244	243
131	BNW	91	130	156	186	213	237	237	246	258	260	269	267
81	BNW	72	114	139	161	190	216	230	239	247	257	267	269
123	BNW	90	136	156	180	201	218	222	239	236	248	254	255
165	BNW	83	125	156	180	205	226	242	261	266	274	280	283
169	BNW	95	137	160	186	207	225	232	246	251	253	253	260
179	BNW	84	120	150	177	202	224	224	245	253	251	253	265
183	BNW	77	114	140	168	191	210	214	223	238	238	245	246
144	BNW	87	135	169	191	211	227	234	251	261	271	281	283
151	BNW	88	137	164	186	207	224	233	255	260	269	268	274
170	BNW	82	117	140	163	181	196	207	229	236	232	251	257
173	BNW	89	131	147	160	181	198	206	218	228	236	241	240
181	BNW	85	123	146	174	192	206	211	276	222	241	238	243
194	BNW	94	128	156	176	191	203	200	219	225	233	224	240
2	FTW	88	131	147	159	178	194	207	217	218	229	242	244
38	FTW	71	109	135	159	183	203	217	237	242	251	263	260
45	FTW	76	132	154	181	198	212	218	238	248	253	247	254
63	FTW	78	124	153	188	208	225	236	250	250	258	272	270
67	FTW	73	121	147	179	207	232	249	265	274	281	283	290
84	FTW	70	104	133	159	180	198	214	227	236	249	269	276
7	FTW	76	118	147	172	189	203	217	236	238	252	262	266
51	FTW	72	109	137	164	180	192	207	229	232	230	244	250
57	FTW	82	121	147	173	197	218	238	242	257	265	278	282
77	FTW	67	102	130	159	186	209	222	237	241	254	259	266
78	FTW	63	110	134	158	172	183	198	216	226	237	241	253
135	FTW	89	122	150	176	195	210	224	241	248	254	262	267
83	FTW	62	103	127	157	180	200	215	241	256	278	279	298
98	FTW	69	118	145	180	206	228	248	261	280	287	296	306
122	FTW	86	126	145	165	184	200	214	228	252	260	264	275
133	FTW	83	115	131	152	166	177	188	201	208	209	221	222
134	FTW	84	126	150	170	190	207	223	217	237	253	252	261
139	FTW	93	138	163	184	202	216	228	242	254	256	265	274
119	FTW	74	117	152	178	198	215	235	249	264	264	274	287
125	FTW	88	133	161	185	208	227	244	248	261	263	267	269
152	FTW	92	143	171	161	189	214	252	272	285	294	296	300
186	FTW	90	137	162	165	183	197	242	248	266	273	278	274
187	FTW	82	122	144	198	219	237	228	236	248	255	258	257
188	FTW	67	111	133	184	201	214	211	230	235	245	249	248
145	FTW	86	140	170	176	190	200	242	255	259	270	276	279
150	FTW	98	133	165	156	180	201	226	238	246	250	256	259
160	FTW	77	117	145	183	207	227	210	224	243	251	268	272
172	FTW	93	139	166	158	172	183	230	239	256	258	268	270
180	FTW	73	110	133	192	206	216	189	204	217	221	225	240
197	FTW	94	127	155	203	220	233	205	217	228	232	232	237
No.	group	week 0	week 1	week 2	week 3	week 4	week 5	week 6	week 7	week 8	week 9	week 10	week 11
1	TW	112	155	190	230	255	275	298	336	354	380	395	405
5	TW	132	180	227	267	291	310	320	345	368	387	405	410
12	TW	130	182	226	268	296	320	340	354	374	389	399	415
17	TW	113	163	191	234	270	302	321	353	379	410	429	441
22	TW	108	157	194	238	274	305	330	373	396	416	420	447
26	TW	138	200	246	290	329	364	386	413	435	462	490	498
29	TW	115	170	212	258	300	338	365	407	430	441	463	485
30	TW	117	162	201	248	280	307	324	350	360	378	393	384
34	TW	101	139	168	207	234	256	271	306	321	345	342	357
42	TW	147	217	265	307	346	380	404	410	438	465	482	503
45	TW	123	178	208	262	300	333	345	389	404	422	448	457
49	TW	133	191	230	270	309	343	343	375	402	424	441	454
71	TW	124	183	224	274	312	345	367	397	415	429	438	451
80	TW	118	172	203	240	274	304	323	350	367	377	395	391
87	TW	120	174	209	240	276	308	319	351	375	376	403	425
2	BPW	134	186	227	256	289	318	355	386	417	443	463	478
3	BPW	117	164	197	244	283	318	345	379	398	415	439	438
7	BPW	139	171	214	247	283	314	345	381	409	435	456	464
19	BPW	138	209	259	234	303	368	392	424	453	474	478	480
31	BPW	130	183	218	260	301	338	370	416	446	475	494	497
32	BPW	129	179	215	233	263	288	316	340	366	385	380	389
44	BPW	122	178	218	250	285	315	354	391	417	442	462	484
52	BPW	114	161	196	234	274	309	336	367	392	420	437	445
58	BPW	117	169	208	244	280	311	346	372	402	416	430	433
60	BPW	123	175	222	272	296	315	297	340	375	403	421	352
62	BPW	104	146	182	219	247	270	297	293	316	337	354	418
64	BPW	118	170	224	266	311	352	391	417	440	469	508	501
79	BPW	122	180	226	260	284	304	340	355	357	379	392	392
83	BPW	108	160	210	254	287	315	352	375	395	424	440	448
85	BPW	111	165	206	231	258	281	315	333	356	372	399	396
4	BMW	119	171	216	255	288	317	360	399	426	457	489	486
8	BMW	138	197	237	274	304	329	372	397	396	386	423	447
20	BMW	106	150	179	206	231	251	280	301	323	342	361	367
21	BMW	111	154	195	228	266	300	323	361	384	408	428	442
33	BMW	120	175	214	242	281	316	349	387	406	427	453	470
37	BMW	133	188	235	284	315	342	334	343	360	379	398	399
43	BMW	135	182	221	263	301	335	352	393	404	425	431	451
47	BMW	129	202	252	305	338	366	407	442	473	496	512	481
57	BMW	123	168	211	240	271	298	317	343	357	366	386	402
65	BMW	113	161	197	228	264	296	326	364	382	400	415	432
68	BMW	111	165	211	256	292	323	345	388	406	424	449	461
70	BMW	138	203	253	305	346	383	412	443	459	488	507	527
75	BMW	117	169	201	234	257	275	294	319	333	350	364	376
92	BMW	120	183	224	257	285	309	333	362	369	391	410	431
95	BMW	114	155	191	226	270	310	334	373	402	423	450	459
24	BNW	120	170	211	240	273	301	327	360	386	399	412	417
36	BNW	136	180	223	252	284	311	340	361	372	391	408	415
41	BNW	123	180	218	257	283	305	329	353	374	382	397	407
53	BNW	119	171	205	231	252	269	293	328	349	366	385	379
63	BNW	130	187	226	270	312	349	372	393	410	433	460	471
66	BNW	112	158	200	232	266	296	317	341	353	369	378	391
67	BNW	129	200	250	299	342	381	400	435	401	479	490	496
72	BNW	114	172	218	269	307	340	354	399	423	440	458	456
84	BNW	136	203	252	301	337	368	387	418	449	460	477	493
89	BNW	127	188	234	276	313	346	364	390	406	427	431	446
6	BNW	113	161	197	242	268	290	315	338	367	385	405	419
16	BNW	105	143	180	212	244	272	293	321	341	364	378	395
40	BNW	110	152	182	211	237	259	256	300	316	338	348	360
55	BNW	125	179	217	256	283	305	332	359	368	374	395	400
59	BNW	117	200	247	295	332	365	377	416	438	461	483	494
11	FTW	114	151	185	219	245	267	285	303	310	333	350	356
15	FTW	103	155	188	219	240	257	277	395	309	323	348	354
23	FTW	119	178	229	274	301	324	361	379	375	389	394	415
48	FTW	110	151	185	224	247	265	283	308	329	354	373	390
56	FTW	136	193	243	290	328	361	366	404	417	439	450	465
74	FTW	120	180	219	270	297	320	336	365	377	395	415	432
76	FTW	112	164	202	246	280	310	332	361	368	387	404	417
94	FTW	114	168	216	263	303	338	360	363	378	386	407	425
98	FTW	124	192	228	283	316	345	364	397	418	430	455	459
99	FTW	133	201	247	284	310	332	346	370	379	392	412	417
9	FTW	129	175	220	274	306	333	353	388	401	417	423	444
13	FTW	117	169	205	239	259	275	301	318	330	343	359	366
18	FTW	130	175	219	260	297	329	346	369	366	380	404	408
50	FTW	123	170	208	251	283	311	338	368	371	388	404	414
54	FTW	131	175	217	250	273	292	316	341	356	366	378	395
pregnant rat body weight
No.	group	date of pregnant	day 0	day 6	day12	day 18
1	TW	2009-12-26	286	323	337	401
4	TW	2009-12-30	287	306	336	371
6	TW	2009-12-30	283	284	321	370
8	TW	2009-12-24	296	312	338	382
10	TW	2009-12-31	266	301	324	363
14	TW	2009-12-27	261	294	305	388
15	TW	2009-12-23	283	319	333	378
18	TW	2009-12-23	235	262	279	349
21	TW	2009-12-29	269	289	308	368
24	TW	2009-12-23	269	284	306	356
26	TW	2009-12-26	259	272	304	350
32	TW	2009-12-31	309	302	340	390
40	TW	2009-12-27	287	310	347	398
41	TW	2009-12-30	248	268	285	338
43	TW	2009-12-24	276	299	309	345
55	TW	2009-12-25	233	265	275	320
70	TW	2009-12-23	272	291	321	368
71	TW	2009-12-24	240	269	282	325
79	TW	2010-01-03	302	322	355	415
82	TW	2010-01-01	300	326	355	425
85	TW	2009-12-27	287	310	324	380
94	TW	2010-01-02	262	281	308	368
103	TW	2009-12-26	272	277	309	368
112	TW	2009-12-25	245	275	274	335
128	TW	2009-12-25	239	249	247	256
162	TW	2009-12-28	246	277	297	345
163	TW	2009-12-27	245	260	276	328
168	TW	2009-12-28	287	310	334	401
195	TW	2009-12-28	247	275	297	345
5	BPW	2010-01-02	218	286	308	362
25	BPW	2009-12-30	295	319	343	277
33	BPW	2009-12-25	252	252	255	264
34	BPW	2009-12-26	276	284	317	363
35	BPW	2010-01-03	248	266	291	350
53	BPW	2009-12-27	282	290	297	342
56	BPW	2009-12-25	259	290	288	353
58	BPW	2009-12-26	247	274	303	344
62	BPW	2009-12-26	280	292	297	308
64	BPW	2009-12-25	250	270	259	323
69	BPW	2010-01-03	283	282	328	384
86	BPW	2009-12-28	265	292	318	386
88	BPW	2009-12-30	277	276	272	330
93	BPW	2009-12-29	329	339	369	438
110	BPW	2009-12-27	270	296	317	350
111	BPW	2009-12-31	250	255	286	331
113	BPW	2009-12-29	227	239	265	328
116	BPW	2009-12-28	218	256	278	328
117	BPW	2009-12-28	267	293	294	356
118	BPW	2009-12-27	289	320	341	358
141	BPW	2009-12-25	255	279	274	335
176	BPW	2009-12-24	278	293	317	363
149	BPW	2009-12-29	270	302	333	388
153	BPW	2009-12-30	264	291	296	378
161	BPW	2009-12-29	278	299	314	378
178	BPW	2010-01-03	252	244	288	340
190	BPW	2009-12-25	270	318	284	343
196	BPW	2009-12-31	262	275	300	358
3	BMW	2009-12-24	242	232	260	298
9	BMW	2009-12-28	281	284	330	382
13	BMW	2009-12-25	239	266	270	337
19	BMW	2009-12-28	234	259	280	329
20	BMW	2009-12-23	279	605	319	383
28	BMW	2009-12-29	308	310	338	402
29	BMW	2009-12-27	267	288	319	328
36	BMW	2009-12-23	277	302	330	364
42	BMW	2009-12-25	270	281	298	335
48	BMW	2009-12-23	287	308	326	368
49	BMW	2009-12-26	251	272	278	368
50	BMW	2009-12-29	280	290	318	388
52	BMW	2009-12-27	294	326	358	430
54	BMW	2009-12-26	277	324	341	396
61	BMW	2009-12-31	283	289	315	391
87	BMW	2009-12-26	287	318	338	368
95	BMW	2010-01-01	299	332	353	390
102	BMW	2009-12-25	270	301	310	373
121	BMW	2009-12-23	225	254	267	331
129	BMW	2009-12-23	265	290	316	348
130	BMW	2009-12-23	260	288	312	368
157	BMW	2009-12-31	279	300	333	386
159	BMW	2009-12-30	239	241	258	305
166	BMW	2009-12-27	286	309	338	398
171	BMW	2009-12-27	283	305	331	359
182	BMW	2009-12-29	221	210	236	280
184	BMW	2009-12-28	230	271	285	283
185	BMW	2009-12-27	264	296	321	355
193	BMW	2009-12-31	203	212	236	269
90	BNW	2009-12-23	215	239	257	242
16	BNW	2009-12-24	235	259	275	328
47	BNW	2009-12-24	250	276	298	336
65	BNW	2009-12-24	242	260	269	305
101	BNW	2009-12-24	280	299	323	365
75	BNW	2009-12-25	223	239	252	255
97	BNW	2009-12-25	300	323	313	370
100	BNW	2009-12-25	293	318	323	380
22	BNW	2009-12-26	299	323	347	398
23	BNW	2009-12-26	247	277	294	290
31	BNW	2009-12-26	261	292	317	378
76	BNW	2009-12-26	271	297	327	323
131	BNW	2009-12-26	266	296	321	304
37	BNW	2009-12-27	282	307	336	368
104	BNW	2009-12-27	245	276	300	318
115	BNW	2009-12-27	249	274	296	306
179	BNW	2009-12-27	261	289	322	350
169	BNW	2009-12-27	266	307	330	368
92	BNW	2009-12-28	268	286	309	378
81	BNW	2009-12-29	270	293	308	375
123	BNW	2009-12-29	270	293	284	369
165	BNW	2009-12-29	289	311	340	405
109	BNW	2009-12-30	267	304	312	385
173	BNW	2009-12-30	247	275	296	353
181	BNW	2009-12-31	261	273	313	369
170	BNW	2010-01-01	272	288	615	388
151	BNW	2010-01-01	279	309	628	383
144	BNW	2010-01-02	223	326	359	415
194	BNW
45	FW	2009-12-23	242	295	300	348
63	FW	2009-12-23	276	298	315	347
67	FW	2009-12-23	288	314	344	395
77	FW	2009-12-23	264	290	304	356
51	FW	2009-12-24	240	270	284	280
78	FW	2009-12-24	250	275	281	331
139	FW	2009-12-24	260	285	304	344
135	FW	2009-12-24	267	291	314	359
2	FW	2009-12-25	249	267	273	348
7	FW	2009-12-25	275	294	284	368
38	FW	2009-12-25	268	290	284	366
57	FW	2009-12-25	283	318	296	378
84	FW	2009-12-25	276	300	288	370
98	FW	2009-12-25	312	334	291	309
134	FW	2009-12-25	258	275	292	351
125	FW	2009-12-26	264	286	320	380
186	FW	2009-12-26	283	314	345	395
187	FW	2009-12-26	267	293	318	378
188	FW	2009-12-26	254	279	309	349
83	FW	2009-12-27	315	333	349	334
152	FW	2009-12-27	317	328	364	384
197	FW	2009-12-27	240	255	280	338
119	FW	2009-12-28	293	227	312	358
122	FW	2009-12-28	267	281	313	369
133	FW	2009-12-28	229	249	275	328
150	FW	2009-12-28	260	279	308	353
160	FW	2009-12-28	270	300	323	388
180	FW	2009-12-31	248	263	288	339
172	FW	2010-01-01	270	301	328	396
145	FW	2010-01-02	272	314	326	352
	female body weight at LD
	group	day 0	day4	day7	day 14	day 21
	TW	303	308	295	296	287
	TW	287	298	298	278	319
	TW	260
	TW	316	319
	TW	279	280	279	280	256
	TW	299	306	315	296	221
	TW	250
	TW	224	242	250	255	225
	TW	262	269	272	298	303
	TW	261	287
	TW	276	273	260	274	271
	TW	275	296	277	268
	TW	306	329	291	323	302
	TW	263	271	271	261
	TW	268
	TW	250	261	251	263	259
	TW	240	265
	TW	269	263	266	263	201
	TW	302	304	296	303
	TW	312	319	306	294
	TW	278	298	292	318	311
	TW	242	252	252	265
	TW	270	277	257	265
	TW	280	282	281	288	267
	TW	260	253	256	266	264
	TW	236	228	237	233	236
	TW	301
	TW	301	273	269	278	284
	TW	294	304	273	310	305
	TW	250	260	253	255	265
	BPW
	BPW	317	332	326	292	275
	BPW
	BPW	294
	BPW	244	258	273	284
	BPW	269	289	298	286	207
	BPW
	BPW	269	286	290	298	263
	BPW
	BPW
	BPW	247	256	258	253	224
	BPW	298	313	302	297
	BPW	289	287	292	290	297
	BPW
	BPW	340	346	290	339	322
	BPW	266	276	227
	BPW	247	272
	BPW	244	237	236	250	258
	BPW	233	236	247	239	231
	BPW	295	290	288	302	287
	BPW
	BPW
	BPW	264	284	279	296	283
	BPW	281	301	244	289	295
	BPW
	BPW
	BPW	268	266	256	280	268
	BPW	226	268	276	268
	BPW	284	294	304	329	312
	BPW	258	272	265	259
	BMW	218	234	231	236	234
	BMW	275	298	300	315	323
	BMW	250	250	254	266	263
	BMW	240	298	243	239	231
	BMW	268	288	312	320	222
	BMW	335	325	265	317	263
	BMW	287	297	290	299	287
	BMW	270	300	307	310	308
	BMW	256	282	271	298	295
	BMW	277	285	271	288	275
	BMW	259	271	258	268	205
	BMW	298	284	288	302	276
	BMW	311	328	330	340	323
	BMW	318	312	309	327	244
	BMW	290	313	311	302
	BMW	306	316	323	317	301
	BMW	299	338	294	301
	BMW	223	292	244	247	244
	BMW	261	244	288	293	278
	BMW	262	280	272	292	256
	BMW	229	249	259	280	251
	BMW	274	288	288	303	280
	BMW	280	297	288	238
	BMW	222	248	247	248	244
	BMW	290	297	292	305	273
	BMW	279	298	284	308	298
	BMW	279	296	280	289	287
	BMW	221	213	217	240	230
	BMW	274	289	280	291	297
	BMW	198	209	218	235
	BNW	246	262	258	253	251
	BNW	316	344	308	332	230
	BNW
	BNW	291	299	290	288	286
	BNW	306	305	301	304	298
	BNW	256	255	282	278	245
	BNW
	BNW
	BNW	277	288	279	286	252
	BNW	251	288
	BNW
	BNW	255	288
	BNW	360	313
	BNW	306	330	318	320	232
	BNW	289	300	312	294	279
	BNW	244	254	262	252	254
	BNW	286	284	288	299	267
	BNW	263	288	277	290	266
	BNW	277	280	244	291	275
	BNW
	BNW	296	312	310	302
	BNW	301	306	306	297
	BNW	295	294	267	292	281
	BNW	306	300	318	309	289
	BNW	287	297	304	298
	BNW	249	257	258	245
	BNW	267	288	273	282	274
	BNW	266	274	278	236
	BNW	237
	FTW	258	264	264	269	195
	FTW	283	280	288	290	275
	FTW	290	283	270	286	271
	FTW	275	285	280	288	220
	FTW	265	302	298	284	251
	FTW
	FTW	288	317	300	328	228
	FTW	291	305	308	297	284
	FTW	305	285	302	308	305
	FTW	252	266	277	266	263
	FTW	241	255	267	262	259
	FTW
	FTW	279	300	300	300	265
	FTW
	FTW	337	338
	FTW	293	288	300	279	267
	FTW
	FTW
	FTW
	FTW	316	318	291	289	276
	FTW
	FTW	263	278	275	288	258
	FTW	303	318	275	325	314
	FTW	284	288	290	288	265
	FTW	290	278	264	268
	FTW	258	256	267	268
	FTW
	FTW	278	299	272	306	292
	FTW	264	271	272	285	282
	FTW	258	258	244	240	256

## Sheet: water and ratparameter index(%)
correlation analyze																		correlation analyze
GROUP	water TDS	waterTH	water COD	water K	water Na	water Ca	water Mg	water Zn	water As	water P	water Cu	water NO2	water NO3	water Hg	water F	water Fe	water Mn	water CL-	water SO4-	water CH4CL	water CCL4	water PH	maternal fertility index	Maternal gestation index	Survival rate on PND0	Survival rate on PND4	Survival rate on PND21	pina detatchment	incisor eruption	eye opening	suface ringting	cliff avoidance
TW	229	200.3	1	2.5	12.4	52.9	12.7	0.07	0.01	2.17	0.05	0.0005	1.2	0.0003	0.2	0.13	0.02	16	48.2	0.029	5e-05	7.57	100	1	0.87	0.7976	1	0.957	0.609	0.913	0.696	0.739
bPW	1.2	0.8	0.5	0.5	0.1	0	0	0.01	0.005	2.04	0.05	0.002	0.25	5e-05	0.05	0.005	0.02	2	4.4	0.021	0.0013	6.8	67	0.67	1	0.8788	0.87	0.824	0.533	0.941	0.824	0.765
bMW	10.9	2.3	0.6	3.4	0.1	0	0.4	0.01	0.005	2.31	0.05	0.0005	0.25	0.0002	0.05	0.005	0.03	5	3.8	0.033	0.0009	6.8	100	1	1	0.8757	0.96	0.767	0.63	0.967	0.433	0.6
bNW	87.2	69.6	0.6	0.5	0.1	0	0	0.01	0.005	2.12	0.06	0.001	0.5	5e-05	0.05	0.005	0.02	5	7.8	0.015	0.0011	7.55	83	0.83	1	0.8127	0.99	0.65	0.632	0.8	0.5	0.45
FTW	291	202.4	0.6	2.1	17	40.4	11	0.03	0.005	2.18	0.05	0.026	0.8	0.0001	0.2	0.005	0.04	34	52.6	0.0005	5e-05	7.72	73	0.73	1	0.9228	1	0.81	0.667	0.762	0.476	0.76

## Sheet: water and serum index
correlation analyze
GROUP	water TDS	waterTH	water COD	water K	water Na	water Ca	water Mg	water Zn	water As	water P	water Cu	water NO2	water NO3	water Hg	water F	water Fe	water Mn	water CL-	water SO4-	water CH4CL	water CCL4	water PH	Serum Ca	Serum Mg	Serum Cu	Serum Zn	Serum P	pups' MEMORY	Serum E2	Serum testosterone	litter size	Litter weight
TW	229	200.3	1	2.5	12.4	52.9	12.7	0.07	0.01	2.17	0.05	0.0005	1.2	0.0003	0.2	0.13	0.02	16	48.2	0.029	5e-05	7.57	2.49	1	58.6	1.27	1.81	25.76	0.62	1.49	78	0.42
TW	229	200.3	1	2.5	12.4	52.9	12.7	0.07	0.01	2.17	0.05	0.0005	1.2	0.0003	0.2	0.13	0.02	16	48.2	0.029	5e-05	7.57	2.34	0.84	37	1.12	1.51	11.85	0.87	1.41	69	0.67
TW	229	200.3	1	2.5	12.4	52.9	12.7	0.07	0.01	2.17	0.05	0.0005	1.2	0.0003	0.2	0.13	0.02	16	48.2	0.029	5e-05	7.57	2.46	1.26	28.7	1.09	2.68	69.2	1.36	2.03	54	0.45
TW	229	200.3	1	2.5	12.4	52.9	12.7	0.07	0.01	2.17	0.05	0.0005	1.2	0.0003	0.2	0.13	0.02	16	48.2	0.029	5e-05	7.57	2.38	1.05	31.8	1.04	2.13	37.96	1.51	1.04	71	0.33
TW	229	200.3	1	2.5	12.4	52.9	12.7	0.07	0.01	2.17	0.05	0.0005	1.2	0.0003	0.2	0.13	0.02	16	48.2	0.029	5e-05	7.57	2.39	0.99	36.3	1.19	1.52	17.97	1.16	1.16	30	0.58
TW	229	200.3	1	2.5	12.4	52.9	12.7	0.07	0.01	2.17	0.05	0.0005	1.2	0.0003	0.2	0.13	0.02	16	48.2	0.029	5e-05	7.57	2.69	1.09	32.6	0.94	2.65	5.74	0.77	5.96	63	0.38
TW	229	200.3	1	2.5	12.4	52.9	12.7	0.07	0.01	2.17	0.05	0.0005	1.2	0.0003	0.2	0.13	0.02	16	48.2	0.029	5e-05	7.57	2.75	1.64	31.6	1.13	3.54	25.36	1.13	1.84	86	0.5
TW	229	200.3	1	2.5	12.4	52.9	12.7	0.07	0.01	2.17	0.05	0.0005	1.2	0.0003	0.2	0.13	0.02	16	48.2	0.029	5e-05	7.57	2.43	1.24	32.2	1.09	2.65	45.73	1.22	3.07	74	0.57
TW	229	200.3	1	2.5	12.4	52.9	12.7	0.07	0.01	2.17	0.05	0.0005	1.2	0.0003	0.2	0.13	0.02	16	48.2	0.029	5e-05	7.57	2.83	1.49	33.5	0.99	2.66	13.6	0.72	0.14	72	0.17
TW	229	200.3	1	2.5	12.4	52.9	12.7	0.07	0.01	2.17	0.05	0.0005	1.2	0.0003	0.2	0.13	0.02	16	48.2	0.029	5e-05	7.57	2.48	1.1	32.2	0.89	1.98	20.84	0.8	2	84	0.5
TW	229	200.3	1	2.5	12.4	52.9	12.7	0.07	0.01	2.17	0.05	0.0005	1.2	0.0003	0.2	0.13	0.02	16	48.2	0.029	5e-05	7.57	2.34	0.89	36.6		1.33		1.07	3.45	78	0.38
TW	229	200.3	1	2.5	12.4	52.9	12.7	0.07	0.01	2.17	0.05	0.0005	1.2	0.0003	0.2	0.13	0.02	16	48.2	0.029	5e-05	7.57	2.28	0.97	25.4		2.03		1.25	1.55	96	0.29
TW	229	200.3	1	2.5	12.4	52.9	12.7	0.07	0.01	2.17	0.05	0.0005	1.2	0.0003	0.2	0.13	0.02	16	48.2	0.029	5e-05	7.57	2.43	1.2	29.7		2.31		1.77	2.83	92	0.5
TW	229	200.3	1	2.5	12.4	52.9	12.7	0.07	0.01	2.17	0.05	0.0005	1.2	0.0003	0.2	0.13	0.02	16	48.2	0.029	5e-05	7.57	2.4	1.1	38.5		1.91		0.73	1.05	69	0.22
TW	229	200.3	1	2.5	12.4	52.9	12.7	0.07	0.01	2.17	0.05	0.0005	1.2	0.0003	0.2	0.13	0.02	16	48.2	0.029	5e-05	7.57	2.55	1.06	31		1.77		1.75	1.91	84	0.5
TW	229	200.3	1	2.5	12.4	52.9	12.7	0.07	0.01	2.17	0.05	0.0005	1.2	0.0003	0.2	0.13	0.02	16	48.2	0.029	5e-05	7.57									100	0.33
TW	229	200.3	1	2.5	12.4	52.9	12.7	0.07	0.01	2.17	0.05	0.0005	1.2	0.0003	0.2	0.13	0.02	16	48.2	0.029	5e-05	7.57									77	0.18
TW	229	200.3	1	2.5	12.4	52.9	12.7	0.07	0.01	2.17	0.05	0.0005	1.2	0.0003	0.2	0.13	0.02	16	48.2	0.029	5e-05	7.57									80	0.5
TW	229	200.3	1	2.5	12.4	52.9	12.7	0.07	0.01	2.17	0.05	0.0005	1.2	0.0003	0.2	0.13	0.02	16	48.2	0.029	5e-05	7.57									74	0.42
TW	229	200.3	1	2.5	12.4	52.9	12.7	0.07	0.01	2.17	0.05	0.0005	1.2	0.0003	0.2	0.13	0.02	16	48.2	0.029	5e-05	7.57									80	0.4
TW	229	200.3	1	2.5	12.4	52.9	12.7	0.07	0.01	2.17	0.05	0.0005	1.2	0.0003	0.2	0.13	0.02	16	48.2	0.029	5e-05	7.57									56	0.57
TW	229	200.3	1	2.5	12.4	52.9	12.7	0.07	0.01	2.17	0.05	0.0005	1.2	0.0003	0.2	0.13	0.02	16	48.2	0.029	5e-05	7.57									44	0.3
TW	229	200.3	1	2.5	12.4	52.9	12.7	0.07	0.01	2.17	0.05	0.0005	1.2	0.0003	0.2	0.13	0.02	16	48.2	0.029	5e-05	7.57									69	0.5
TW	229	200.3	1	2.5	12.4	52.9	12.7	0.07	0.01	2.17	0.05	0.0005	1.2	0.0003	0.2	0.13	0.02	16	48.2	0.029	5e-05	7.57									89	0.33
TW	229	200.3	1	2.5	12.4	52.9	12.7	0.07	0.01	2.17	0.05	0.0005	1.2	0.0003	0.2	0.13	0.02	16	48.2	0.029	5e-05	7.57									99	0.33
TW	229	200.3	1	2.5	12.4	52.9	12.7	0.07	0.01	2.17	0.05	0.0005	1.2	0.0003	0.2	0.13	0.02	16	48.2	0.029	5e-05	7.57									62	1
TW	229	200.3	1	2.5	12.4	52.9	12.7	0.07	0.01	2.17	0.05	0.0005	1.2	0.0003	0.2	0.13	0.02	16	48.2	0.029	5e-05	7.57										0.73
TW	229	200.3	1	2.5	12.4	52.9	12.7	0.07	0.01	2.17	0.05	0.0005	1.2	0.0003	0.2	0.13	0.02	16	48.2	0.029	5e-05	7.57										0.39
TW	229	200.3	1	2.5	12.4	52.9	12.7	0.07	0.01	2.17	0.05	0.0005	1.2	0.0003	0.2	0.13	0.02	16	48.2	0.029	5e-05	7.57										0.36
bPW	1.2	0.8	0.5	0.5	0.1	0	0	0.01	0.005	2.04	0.05	0.002	0.25	5e-05	0.05	0.005	0.02	2	4.4	0.021	0.0013	6.8	2.41	1.16	22.5	0.56	1.93	0	2.23	2.58	70	0.5
bPW	1.2	0.8	0.5	0.5	0.1	0	0	0.01	0.005	2.04	0.05	0.002	0.25	5e-05	0.05	0.005	0.02	2	4.4	0.021	0.0013	6.8	2.37	1.32	26.3	1	2.61	15.79	2.43	1.64	62	0.3
bPW	1.2	0.8	0.5	0.5	0.1	0	0	0.01	0.005	2.04	0.05	0.002	0.25	5e-05	0.05	0.005	0.02	2	4.4	0.021	0.0013	6.8	2.26	1.16	35.4	0.89	1.66	6.71	0.92	2.28	89	0.58
bPW	1.2	0.8	0.5	0.5	0.1	0	0	0.01	0.005	2.04	0.05	0.002	0.25	5e-05	0.05	0.005	0.02	2	4.4	0.021	0.0013	6.8	2.39	1.15	28.6	1.07	1.5	33.05	1.36	12.42	75	0.5
bPW	1.2	0.8	0.5	0.5	0.1	0	0	0.01	0.005	2.04	0.05	0.002	0.25	5e-05	0.05	0.005	0.02	2	4.4	0.021	0.0013	6.8	2.45	1.16	28.3	1.06	2.22	15.89	1.56	4.93	96	0.6
bPW	1.2	0.8	0.5	0.5	0.1	0	0	0.01	0.005	2.04	0.05	0.002	0.25	5e-05	0.05	0.005	0.02	2	4.4	0.021	0.0013	6.8	2.43	1.1	33.6	1.02	1.95	57.2	0.43	1.61	91	0.5
bPW	1.2	0.8	0.5	0.5	0.1	0	0	0.01	0.005	2.04	0.05	0.002	0.25	5e-05	0.05	0.005	0.02	2	4.4	0.021	0.0013	6.8	2.41	1.07	24.1	0.9	1.43	31.83	0.62	2.76	71	0.56
bPW	1.2	0.8	0.5	0.5	0.1	0	0	0.01	0.005	2.04	0.05	0.002	0.25	5e-05	0.05	0.005	0.02	2	4.4	0.021	0.0013	6.8	2.77	1.43	34.3	0.84	2.99	31.04	1.94	3.82	64	0.46
bPW	1.2	0.8	0.5	0.5	0.1	0	0	0.01	0.005	2.04	0.05	0.002	0.25	5e-05	0.05	0.005	0.02	2	4.4	0.021	0.0013	6.8	2.77	1.39	35.5	1	2.6	11.02	1.27	2.34	88	0.44
bPW	1.2	0.8	0.5	0.5	0.1	0	0	0.01	0.005	2.04	0.05	0.002	0.25	5e-05	0.05	0.005	0.02	2	4.4	0.021	0.0013	6.8	2.42	0.91	33.5	1	1.57	24.7	0.77	0.21	57	0.5
bPW	1.2	0.8	0.5	0.5	0.1	0	0	0.01	0.005	2.04	0.05	0.002	0.25	5e-05	0.05	0.005	0.02	2	4.4	0.021	0.0013	6.8	2.36	1.12	28.8		2.13		0.84	4.82	103	0.9
bPW	1.2	0.8	0.5	0.5	0.1	0	0	0.01	0.005	2.04	0.05	0.002	0.25	5e-05	0.05	0.005	0.02	2	4.4	0.021	0.0013	6.8	2.33	1.37	22		2.48		0.9	7.34	79	0.33
bPW	1.2	0.8	0.5	0.5	0.1	0	0	0.01	0.005	2.04	0.05	0.002	0.25	5e-05	0.05	0.005	0.02	2	4.4	0.021	0.0013	6.8	2.32	1.11	34.3		2.11		0.75		64	0.18
bPW	1.2	0.8	0.5	0.5	0.1	0	0	0.01	0.005	2.04	0.05	0.002	0.25	5e-05	0.05	0.005	0.02	2	4.4	0.021	0.0013	6.8	2.29	0.03	22.9		1.4		0.84		82	0.5
bMW	10.9	2.3	0.6	3.4	0.1	0	0.4	0.01	0.005	2.31	0.05	0.0005	0.25	0.0002	0.05	0.005	0.03	5	3.8	0.033	0.0009	6.8	2.44	1.28	44.3	1	2.39	11.84	0.7	0.89	79	0.42
bMW	10.9	2.3	0.6	3.4	0.1	0	0.4	0.01	0.005	2.31	0.05	0.0005	0.25	0.0002	0.05	0.005	0.03	5	3.8	0.033	0.0009	6.8	2.39	1.01	28.4	1.04	2.64	21.39	0.91	1.21	66	0.69
bMW	10.9	2.3	0.6	3.4	0.1	0	0.4	0.01	0.005	2.31	0.05	0.0005	0.25	0.0002	0.05	0.005	0.03	5	3.8	0.033	0.0009	6.8	2.39	1.01	22.6	1.09	2.06	1.87	1.42	0.64	73	0.55
bMW	10.9	2.3	0.6	3.4	0.1	0	0.4	0.01	0.005	2.31	0.05	0.0005	0.25	0.0002	0.05	0.005	0.03	5	3.8	0.033	0.0009	6.8	2.75	1.64	29.7	0.91	3.54	4.66	1.15	0.94	79	0.43
bMW	10.9	2.3	0.6	3.4	0.1	0	0.4	0.01	0.005	2.31	0.05	0.0005	0.25	0.0002	0.05	0.005	0.03	5	3.8	0.033	0.0009	6.8	2.76	1.62	21.8	0.96	3.52	13.42	0.91	4.1	85	0.38
bMW	10.9	2.3	0.6	3.4	0.1	0	0.4	0.01	0.005	2.31	0.05	0.0005	0.25	0.0002	0.05	0.005	0.03	5	3.8	0.033	0.0009	6.8	2.36	1.14	26	1.11	2.13	3.37	0.61	2.88	86	0.46
bMW	10.9	2.3	0.6	3.4	0.1	0	0.4	0.01	0.005	2.31	0.05	0.0005	0.25	0.0002	0.05	0.005	0.03	5	3.8	0.033	0.0009	6.8	2.78	1.47	35	0.71	3.17	3.14	1.54	5.56	69	0.44
bMW	10.9	2.3	0.6	3.4	0.1	0	0.4	0.01	0.005	2.31	0.05	0.0005	0.25	0.0002	0.05	0.005	0.03	5	3.8	0.033	0.0009	6.8	2.39	0.94	24	0.91	1.76	3.23	0.66	9.43	75	0.29
bMW	10.9	2.3	0.6	3.4	0.1	0	0.4	0.01	0.005	2.31	0.05	0.0005	0.25	0.0002	0.05	0.005	0.03	5	3.8	0.033	0.0009	6.8	2.43	1.07	32.1	1	1.89	21.28	0.78	2.07	68	0.6
bMW	10.9	2.3	0.6	3.4	0.1	0	0.4	0.01	0.005	2.31	0.05	0.0005	0.25	0.0002	0.05	0.005	0.03	5	3.8	0.033	0.0009	6.8	2.72	1.24	31.4	1	2.02	13.31	0.93	1.76	79	0.18
bMW	10.9	2.3	0.6	3.4	0.1	0	0.4	0.01	0.005	2.31	0.05	0.0005	0.25	0.0002	0.05	0.005	0.03	5	3.8	0.033	0.0009	6.8	2.34	1.1	33.2		2.22		0.73	1.44	71	0.5
bMW	10.9	2.3	0.6	3.4	0.1	0	0.4	0.01	0.005	2.31	0.05	0.0005	0.25	0.0002	0.05	0.005	0.03	5	3.8	0.033	0.0009	6.8	2.3	0.99	25.8		1.67		0.7	0.82	75	0.57
bMW	10.9	2.3	0.6	3.4	0.1	0	0.4	0.01	0.005	2.31	0.05	0.0005	0.25	0.0002	0.05	0.005	0.03	5	3.8	0.033	0.0009	6.8	2.44	1.08	38.6		1.71		1.68	0.62	82	0.69
bMW	10.9	2.3	0.6	3.4	0.1	0	0.4	0.01	0.005	2.31	0.05	0.0005	0.25	0.0002	0.05	0.005	0.03	5	3.8	0.033	0.0009	6.8	2.68	1.43	31.8		1.97		1.54	3.77	91	0.36
bMW	10.9	2.3	0.6	3.4	0.1	0	0.4	0.01	0.005	2.31	0.05	0.0005	0.25	0.0002	0.05	0.005	0.03	5	3.8	0.033	0.0009	6.8	2.36	1.04	31.1		1.89		0.86	0.36	84	0.29
bMW	10.9	2.3	0.6	3.4	0.1	0	0.4	0.01	0.005	2.31	0.05	0.0005	0.25	0.0002	0.05	0.005	0.03	5	3.8	0.033	0.0009	6.8	2.43	1.16	18.5		2.54				58	0.33
bMW	10.9	2.3	0.6	3.4	0.1	0	0.4	0.01	0.005	2.31	0.05	0.0005	0.25	0.0002	0.05	0.005	0.03	5	3.8	0.033	0.0009	6.8	2.43	1.02	19.1		2.22				43	0.64
bMW	10.9	2.3	0.6	3.4	0.1	0	0.4	0.01	0.005	2.31	0.05	0.0005	0.25	0.0002	0.05	0.005	0.03	5	3.8	0.033	0.0009	6.8									89	0.57
bMW	10.9	2.3	0.6	3.4	0.1	0	0.4	0.01	0.005	2.31	0.05	0.0005	0.25	0.0002	0.05	0.005	0.03	5	3.8	0.033	0.0009	6.8									87	0.4
bMW	10.9	2.3	0.6	3.4	0.1	0	0.4	0.01	0.005	2.31	0.05	0.0005	0.25	0.0002	0.05	0.005	0.03	5	3.8	0.033	0.0009	6.8									79	0.62
bMW	10.9	2.3	0.6	3.4	0.1	0	0.4	0.01	0.005	2.31	0.05	0.0005	0.25	0.0002	0.05	0.005	0.03	5	3.8	0.033	0.0009	6.8									89	0.64
bMW	10.9	2.3	0.6	3.4	0.1	0	0.4	0.01	0.005	2.31	0.05	0.0005	0.25	0.0002	0.05	0.005	0.03	5	3.8	0.033	0.0009	6.8									79	0.38
bMW	10.9	2.3	0.6	3.4	0.1	0	0.4	0.01	0.005	2.31	0.05	0.0005	0.25	0.0002	0.05	0.005	0.03	5	3.8	0.033	0.0009	6.8									95	0.31
bMW	10.9	2.3	0.6	3.4	0.1	0	0.4	0.01	0.005	2.31	0.05	0.0005	0.25	0.0002	0.05	0.005	0.03	5	3.8	0.033	0.0009	6.8									85	0.64
bMW	10.9	2.3	0.6	3.4	0.1	0	0.4	0.01	0.005	2.31	0.05	0.0005	0.25	0.0002	0.05	0.005	0.03	5	3.8	0.033	0.0009	6.8									89	0.58
bMW	10.9	2.3	0.6	3.4	0.1	0	0.4	0.01	0.005	2.31	0.05	0.0005	0.25	0.0002	0.05	0.005	0.03	5	3.8	0.033	0.0009	6.8									92	0.62
bMW	10.9	2.3	0.6	3.4	0.1	0	0.4	0.01	0.005	2.31	0.05	0.0005	0.25	0.0002	0.05	0.005	0.03	5	3.8	0.033	0.0009	6.8									67	0.69
bMW	10.9	2.3	0.6	3.4	0.1	0	0.4	0.01	0.005	2.31	0.05	0.0005	0.25	0.0002	0.05	0.005	0.03	5	3.8	0.033	0.0009	6.8									69	0.58
bMW	10.9	2.3	0.6	3.4	0.1	0	0.4	0.01	0.005	2.31	0.05	0.0005	0.25	0.0002	0.05	0.005	0.03	5	3.8	0.033	0.0009	6.8									90	0.77
bMW	10.9	2.3	0.6	3.4	0.1	0	0.4	0.01	0.005	2.31	0.05	0.0005	0.25	0.0002	0.05	0.005	0.03	5	3.8	0.033	0.0009	6.8									66	0.3
bNW	87.2	69.6	0.6	0.5	0.1	0	0	0.01	0.005	2.12	0.06	0.001	0.5	5e-05	0.05	0.005	0.02	5	7.8	0.015	0.0011	7.55	2.86	2.16	30.5	1.07	4.23	4.17	0.88	0.88	72	0.55
bNW	87.2	69.6	0.6	0.5	0.1	0	0	0.01	0.005	2.12	0.06	0.001	0.5	5e-05	0.05	0.005	0.02	5	7.8	0.015	0.0011	7.55	2.43	1.17	24.8	0.95	2.68	2.78	1.35	0.15	93	0.5
bNW	87.2	69.6	0.6	0.5	0.1	0	0	0.01	0.005	2.12	0.06	0.001	0.5	5e-05	0.05	0.005	0.02	5	7.8	0.015	0.0011	7.55	2.44	1.09	27	0.85	2	13.41	1.42	4.89	91	0.31
bNW	87.2	69.6	0.6	0.5	0.1	0	0	0.01	0.005	2.12	0.06	0.001	0.5	5e-05	0.05	0.005	0.02	5	7.8	0.015	0.0011	7.55	2.36	1.08	29.6	0.89	1.37	16.92	1.45	3.96	77	0.57
bNW	87.2	69.6	0.6	0.5	0.1	0	0	0.01	0.005	2.12	0.06	0.001	0.5	5e-05	0.05	0.005	0.02	5	7.8	0.015	0.0011	7.55	2.41	1.06	24.7	0.99	2.49	58.42	1.02	1.84	86	0.67
bNW	87.2	69.6	0.6	0.5	0.1	0	0	0.01	0.005	2.12	0.06	0.001	0.5	5e-05	0.05	0.005	0.02	5	7.8	0.015	0.0011	7.55	2.33	1.04	29.2	1.03	1.66	15.85	1.86	1.32	85	0.67
bNW	87.2	69.6	0.6	0.5	0.1	0	0	0.01	0.005	2.12	0.06	0.001	0.5	5e-05	0.05	0.005	0.02	5	7.8	0.015	0.0011	7.55	2.37	1.01	24.8	0.77	1.35	3.24	0.71	2.5	80	0.62
bNW	87.2	69.6	0.6	0.5	0.1	0	0	0.01	0.005	2.12	0.06	0.001	0.5	5e-05	0.05	0.005	0.02	5	7.8	0.015	0.0011	7.55	2.37	1.05	21.6	0.94	1.62	3.46	0.5	7.8	80	0.55
bNW	87.2	69.6	0.6	0.5	0.1	0	0	0.01	0.005	2.12	0.06	0.001	0.5	5e-05	0.05	0.005	0.02	5	7.8	0.015	0.0011	7.55	2.38	1.32	23.9	1.05	1.9	14.62	0.73	11.63	75	0.21
bNW	87.2	69.6	0.6	0.5	0.1	0	0	0.01	0.005	2.12	0.06	0.001	0.5	5e-05	0.05	0.005	0.02	5	7.8	0.015	0.0011	7.55	2.4	1.1	22.8	1.04	1.49	12.08	0.68	0.41	69	0.45
bNW	87.2	69.6	0.6	0.5	0.1	0	0	0.01	0.005	2.12	0.06	0.001	0.5	5e-05	0.05	0.005	0.02	5	7.8	0.015	0.0011	7.55	2.46	1.43	36.1		2.02		0.52	0.8	82	0.29
bNW	87.2	69.6	0.6	0.5	0.1	0	0	0.01	0.005	2.12	0.06	0.001	0.5	5e-05	0.05	0.005	0.02	5	7.8	0.015	0.0011	7.55	2.4	1.35	25.7		1.81		0.53	0.82	93	0.79
bNW	87.2	69.6	0.6	0.5	0.1	0	0	0.01	0.005	2.12	0.06	0.001	0.5	5e-05	0.05	0.005	0.02	5	7.8	0.015	0.0011	7.55	2.61	1.67	27.3		2.57		2.15		92	0.5
bNW	87.2	69.6	0.6	0.5	0.1	0	0	0.01	0.005	2.12	0.06	0.001	0.5	5e-05	0.05	0.005	0.02	5	7.8	0.015	0.0011	7.55	2.81	1.37	31.4		2.54		0.94		63	0.36
bNW	87.2	69.6	0.6	0.5	0.1	0	0	0.01	0.005	2.12	0.06	0.001	0.5	5e-05	0.05	0.005	0.02	5	7.8	0.015	0.0011	7.55	2.37	1.19	21		1.85		0.8		56	0.69
bNW	87.2	69.6	0.6	0.5	0.1	0	0	0.01	0.005	2.12	0.06	0.001	0.5	5e-05	0.05	0.005	0.02	5	7.8	0.015	0.0011	7.55	2.33	1.12	20.7		2.4				87	0.53
bNW	87.2	69.6	0.6	0.5	0.1	0	0	0.01	0.005	2.12	0.06	0.001	0.5	5e-05	0.05	0.005	0.02	5	7.8	0.015	0.0011	7.55									86	0.42
bNW	87.2	69.6	0.6	0.5	0.1	0	0	0.01	0.005	2.12	0.06	0.001	0.5	5e-05	0.05	0.005	0.02	5	7.8	0.015	0.0011	7.55									70	0.31
bNW	87.2	69.6	0.6	0.5	0.1	0	0	0.01	0.005	2.12	0.06	0.001	0.5	5e-05	0.05	0.005	0.02	5	7.8	0.015	0.0011	7.55									64	0.64
bNW	87.2	69.6	0.6	0.5	0.1	0	0	0.01	0.005	2.12	0.06	0.001	0.5	5e-05	0.05	0.005	0.02	5	7.8	0.015	0.0011	7.55									97	0.47
bNW	87.2	69.6	0.6	0.5	0.1	0	0	0.01	0.005	2.12	0.06	0.001	0.5	5e-05	0.05	0.005	0.02	5	7.8	0.015	0.0011	7.55									93	0.4
bNW	87.2	69.6	0.6	0.5	0.1	0	0	0.01	0.005	2.12	0.06	0.001	0.5	5e-05	0.05	0.005	0.02	5	7.8	0.015	0.0011	7.55									73	0.38
bNW	87.2	69.6	0.6	0.5	0.1	0	0	0.01	0.005	2.12	0.06	0.001	0.5	5e-05	0.05	0.005	0.02	5	7.8	0.015	0.0011	7.55									100	0.36
bNW	87.2	69.6	0.6	0.5	0.1	0	0	0.01	0.005	2.12	0.06	0.001	0.5	5e-05	0.05	0.005	0.02	5	7.8	0.015	0.0011	7.55										0.5
bNW	87.2	69.6	0.6	0.5	0.1	0	0	0.01	0.005	2.12	0.06	0.001	0.5	5e-05	0.05	0.005	0.02	5	7.8	0.015	0.0011	7.55
bNW	87.2	69.6	0.6	0.5	0.1	0	0	0.01	0.005	2.12	0.06	0.001	0.5	5e-05	0.05	0.005	0.02	5	7.8	0.015	0.0011	7.55
bNW	87.2	69.6	0.6	0.5	0.1	0	0	0.01	0.005	2.12	0.06	0.001	0.5	5e-05	0.05	0.005	0.02	5	7.8	0.015	0.0011	7.55
bNW	87.2	69.6	0.6	0.5	0.1	0	0	0.01	0.005	2.12	0.06	0.001	0.5	5e-05	0.05	0.005	0.02	5	7.8	0.015	0.0011	7.55
bNW	87.2	69.6	0.6	0.5	0.1	0	0	0.01	0.005	2.12	0.06	0.001	0.5	5e-05	0.05	0.005	0.02	5	7.8	0.015	0.0011	7.55
bNW	87.2	69.6	0.6	0.5	0.1	0	0	0.01	0.005	2.12	0.06	0.001	0.5	5e-05	0.05	0.005	0.02	5	7.8	0.015	0.0011	7.55
bNW	87.2	69.6	0.6	0.5	0.1	0	0	0.01	0.005	2.12	0.06	0.001	0.5	5e-05	0.05	0.005	0.02	5	7.8	0.015	0.0011	7.55
bNW	87.2	69.6	0.6	0.5	0.1	0	0	0.01	0.005	2.12	0.06	0.001	0.5	5e-05	0.05	0.005	0.02	5	7.8	0.015	0.0011	7.55
bNW	87.2	69.6	0.6	0.5	0.1	0	0	0.01	0.005	2.12	0.06	0.001	0.5	5e-05	0.05	0.005	0.02	5	7.8	0.015	0.0011	7.55
bNW	87.2	69.6	0.6	0.5	0.1	0	0	0.01	0.005	2.12	0.06	0.001	0.5	5e-05	0.05	0.005	0.02	5	7.8	0.015	0.0011	7.55
FTW	291	202.4	0.6	2.1	17	40.4	11	0.03	0.005	2.18	0.05	0.026	0.8	0.0001	0.2	0.005	0.04	34	52.6	0.0005	5e-05	7.72	2.34	1.21	34.3	1.65	2.07	2.51	1.1	2.25	78	0.3
FTW	291	202.4	0.6	2.1	17	40.4	11	0.03	0.005	2.18	0.05	0.026	0.8	0.0001	0.2	0.005	0.04	34	52.6	0.0005	5e-05	7.72	2.44	1.05	35.3	1.64	1.75	5.04	0.97	1.08	83	0.38
FTW	291	202.4	0.6	2.1	17	40.4	11	0.03	0.005	2.18	0.05	0.026	0.8	0.0001	0.2	0.005	0.04	34	52.6	0.0005	5e-05	7.72	2.73	1.61	32.1	1.33	2.55	24.22	2	0.38	80	0.33
FTW	291	202.4	0.6	2.1	17	40.4	11	0.03	0.005	2.18	0.05	0.026	0.8	0.0001	0.2	0.005	0.04	34	52.6	0.0005	5e-05	7.72	2.41	1.16	36.6	2.27	2.16	11.4	0.72	0.92	76	0.3
FTW	291	202.4	0.6	2.1	17	40.4	11	0.03	0.005	2.18	0.05	0.026	0.8	0.0001	0.2	0.005	0.04	34	52.6	0.0005	5e-05	7.72	2.71	1.33	28.3	1.48	2.35	3.22	1.8	5.94	79	0.67
FTW	291	202.4	0.6	2.1	17	40.4	11	0.03	0.005	2.18	0.05	0.026	0.8	0.0001	0.2	0.005	0.04	34	52.6	0.0005	5e-05	7.72	2.94	1.84	34.9	1.4	2.74	3.6	1.19	0.72	69	0.31
FTW	291	202.4	0.6	2.1	17	40.4	11	0.03	0.005	2.18	0.05	0.026	0.8	0.0001	0.2	0.005	0.04	34	52.6	0.0005	5e-05	7.72	2.38	1.11	25.4	1.53	1.92	6.13	0.63	1.02	67	0.6
FTW	291	202.4	0.6	2.1	17	40.4	11	0.03	0.005	2.18	0.05	0.026	0.8	0.0001	0.2	0.005	0.04	34	52.6	0.0005	5e-05	7.72	2.45	1.18	27.2	2.48	1.57	7.32	0.6	0	88	0.62
FTW	291	202.4	0.6	2.1	17	40.4	11	0.03	0.005	2.18	0.05	0.026	0.8	0.0001	0.2	0.005	0.04	34	52.6	0.0005	5e-05	7.72	2.54	1.16	32.4	1.97	2.63	2.64	0.83	0.71	86	0.33
FTW	291	202.4	0.6	2.1	17	40.4	11	0.03	0.005	2.18	0.05	0.026	0.8	0.0001	0.2	0.005	0.04	34	52.6	0.0005	5e-05	7.72	2.31	1.12	21.3	1.39	1.81	10.05	0.9	7.79	85	0.23
FTW	291	202.4	0.6	2.1	17	40.4	11	0.03	0.005	2.18	0.05	0.026	0.8	0.0001	0.2	0.005	0.04	34	52.6	0.0005	5e-05	7.72	2.42	1.23	23.5		2.29		0.85	13.73	59	0.43
FTW	291	202.4	0.6	2.1	17	40.4	11	0.03	0.005	2.18	0.05	0.026	0.8	0.0001	0.2	0.005	0.04	34	52.6	0.0005	5e-05	7.72	2.43	1.17	24.3		2.11		7.16	0.71	90	0.5
FTW	291	202.4	0.6	2.1	17	40.4	11	0.03	0.005	2.18	0.05	0.026	0.8	0.0001	0.2	0.005	0.04	34	52.6	0.0005	5e-05	7.72	2.51	1.37	27.3		3.11		1.06	2.28	89	0.54
FTW	291	202.4	0.6	2.1	17	40.4	11	0.03	0.005	2.18	0.05	0.026	0.8	0.0001	0.2	0.005	0.04	34	52.6	0.0005	5e-05	7.72	2.31	1.02	25.8		2.02		3.82	6.54	81	0.29
FTW	291	202.4	0.6	2.1	17	40.4	11	0.03	0.005	2.18	0.05	0.026	0.8	0.0001	0.2	0.005	0.04	34	52.6	0.0005	5e-05	7.72	2.44	1.02	23.5		1.62		1.73	5.14	72	0.67
FTW	291	202.4	0.6	2.1	17	40.4	11	0.03	0.005	2.18	0.05	0.026	0.8	0.0001	0.2	0.005	0.04	34	52.6	0.0005	5e-05	7.72									93	0.57
FTW	291	202.4	0.6	2.1	17	40.4	11	0.03	0.005	2.18	0.05	0.026	0.8	0.0001	0.2	0.005	0.04	34	52.6	0.0005	5e-05	7.72									32	0.58
FTW	291	202.4	0.6	2.1	17	40.4	11	0.03	0.005	2.18	0.05	0.026	0.8	0.0001	0.2	0.005	0.04	34	52.6	0.0005	5e-05	7.72									80	0.35
FTW	291	202.4	0.6	2.1	17	40.4	11	0.03	0.005	2.18	0.05	0.026	0.8	0.0001	0.2	0.005	0.04	34	52.6	0.0005	5e-05	7.72									74	0.7
FTW	291	202.4	0.6	2.1	17	40.4	11	0.03	0.005	2.18	0.05	0.026	0.8	0.0001	0.2	0.005	0.04	34	52.6	0.0005	5e-05	7.72									79	0.47
FTW	291	202.4	0.6	2.1	17	40.4	11	0.03	0.005	2.18	0.05	0.026	0.8	0.0001	0.2	0.005	0.04	34	52.6	0.0005	5e-05	7.72									61	0.46
FTW	291	202.4	0.6	2.1	17	40.4	11	0.03	0.005	2.18	0.05	0.026	0.8	0.0001	0.2	0.005	0.04	34	52.6	0.0005	5e-05	7.72									87	0.45
